# Supplementary material for: Interaction between native and prosthetic visual responses in optogenetic visual restoration
Source: JCI Insight. 2025 Apr 15;10(11):e190785. doi: 10.1172/jci.insight.190785 (PMC12220941; doi:10.1172/jci.insight.190785)
Supplement: Supporting data values [file jciinsight-10-190785-s251.xls]

## Sheet: Fig3_Data
Group	StimulusEnergy	Name	Relative	Time	Voltage
Cre:FALSE_Rd1:FALSE	0.01	a		32	-98.8711799925925
Cre:FALSE_Rd1:FALSE	0.01	B	a	44	282.283897184773
Cre:FALSE_Rd1:FALSE	3	a		9.5	-187.51578231175
Cre:FALSE_Rd1:FALSE	3	B	a	35.5	404.635432594734
Cre:FALSE_Rd1:FALSE	0.01	a		34	-89.4854513656167
Cre:FALSE_Rd1:FALSE	0.01	B	a	47.5	345.201850751421
Cre:FALSE_Rd1:FALSE	3	a		11	-280.742038119482
Cre:FALSE_Rd1:FALSE	3	B	a	38.5	530.000982663567
Cre:FALSE_Rd1:FALSE	0.01	a		31.5	-53.1707087554971
Cre:FALSE_Rd1:FALSE	0.01	B	a	51.5	346.340788567478
Cre:FALSE_Rd1:FALSE	3	a		9	-233.89249034503
Cre:FALSE_Rd1:FALSE	3	B	a	34.5	587.600324685689
Cre:TRUE_Rd1:FALSE	0.01	a		34.5	-67.1688108733885
Cre:TRUE_Rd1:FALSE	0.01	B	a	49.5	560.623575810977
Cre:TRUE_Rd1:FALSE	3	a		11.5	-402.897270833948
Cre:TRUE_Rd1:FALSE	3	B	a	38.5	974.022600484042
Cre:TRUE_Rd1:FALSE	0.01	a		32.5	-90.2562544652463
Cre:TRUE_Rd1:FALSE	0.01	B	a	47.5	419.529608628611
Cre:TRUE_Rd1:FALSE	3	a		10.5	-336.638204072905
Cre:TRUE_Rd1:FALSE	3	B	a	38.5	682.441967214752
Cre:TRUE_Rd1:FALSE	0.01	a		38	-102.224561508756
Cre:TRUE_Rd1:FALSE	0.01	B	a	63.5	666.323610049098
Cre:TRUE_Rd1:FALSE	3	a		15.5	-555.958842965545
Cre:TRUE_Rd1:FALSE	3	B	a	42.5	966.915774005377
Cre:TRUE_Rd1:FALSE	0.01	a		36.5	-80.5150155510551
Cre:TRUE_Rd1:FALSE	0.01	B	a	51.5	315.170304995267
Cre:TRUE_Rd1:FALSE	3	a		12	-280.940848105478
Cre:TRUE_Rd1:FALSE	3	B	a	43	502.400030866695
Cre:TRUE_Rd1:FALSE	0.01	a		35	-34.6042622030375
Cre:TRUE_Rd1:FALSE	0.01	B	a	50.5	256.932856009173
Cre:TRUE_Rd1:FALSE	3	a		11	-168.771835982983
Cre:TRUE_Rd1:FALSE	3	B	a	40.5	356.939160971937
Cre:TRUE_Rd1:FALSE	0.01	a		32.5	-48.1553749389532
Cre:TRUE_Rd1:FALSE	0.01	B	a	47.5	366.628257509916
Cre:TRUE_Rd1:FALSE	3	a		11	-253.063040996394
Cre:TRUE_Rd1:FALSE	3	B	a	39.5	484.565550771024
Cre:TRUE_Rd1:FALSE	0.01	a		29.5	-39.2262479887545
Cre:TRUE_Rd1:FALSE	0.01	B	a	42.5	282.816794274234
Cre:TRUE_Rd1:FALSE	3	a		9	-172.423481451672
Cre:TRUE_Rd1:FALSE	3	B	a	33.5	443.661100814747
Cre:FALSE_Rd1:FALSE	0.01	a		32	-55.8294016490351
Cre:FALSE_Rd1:FALSE	0.01	B	a	46	392.823701252822
Cre:FALSE_Rd1:FALSE	3	a		10.5	-251.864721330475
Cre:FALSE_Rd1:FALSE	3	B	a	38.5	597.502157836378
Cre:FALSE_Rd1:FALSE	0.01	a		31	-32.4674760661804
Cre:FALSE_Rd1:FALSE	0.01	B	a	44	251.996120317708
Cre:FALSE_Rd1:FALSE	3	a		9.5	-157.214323996316
Cre:FALSE_Rd1:FALSE	3	B	a	35.5	373.591341943722
Cre:FALSE_Rd1:FALSE	0.01	a		30.5	-36.446702066734
Cre:FALSE_Rd1:FALSE	0.01	B	a	46	264.009738713234
Cre:FALSE_Rd1:FALSE	3	a		9.5	-252.078667846699
Cre:FALSE_Rd1:FALSE	3	B	a	36	665.702073289434

## Sheet: Fig4_Data
Group	StimulusEnergy	Name	Relative	Time	Voltage
Cre:FALSE_Rd1:FALSE	1	a		0.0285	-5.99030203910569
Cre:FALSE_Rd1:FALSE	1	B	a	0.041	14.3678941129163
Cre:FALSE_Rd1:FALSE	3	a		0.024	-11.8623873960938
Cre:FALSE_Rd1:FALSE	3	B	a	0.0375	38.6682919350588
Cre:FALSE_Rd1:FALSE	10	a		0.0235	-14.8329539403913
Cre:FALSE_Rd1:FALSE	10	B	a	0.051	85.4435369042101
Cre:FALSE_Rd1:FALSE	30	a		0.021	-19.1998055697586
Cre:FALSE_Rd1:FALSE	30	B	a	0.049	89.521323377034
Cre:FALSE_Rd1:FALSE	100	a		0.0145	-17.9190992545873
Cre:FALSE_Rd1:FALSE	100	B	a	0.0465	93.3438183764184
Cre:FALSE_Rd1:FALSE	150	a		0.014	-19.6604668280937
Cre:FALSE_Rd1:FALSE	150	B	a	0.046	103.433573849137
Cre:FALSE_Rd1:FALSE	1	a		0.0225	-10.1676855374101
Cre:FALSE_Rd1:FALSE	1	B	a	0.044	18.6055644246404
Cre:FALSE_Rd1:FALSE	3	a		0.0265	-16.2185233241373
Cre:FALSE_Rd1:FALSE	3	B	a	0.041	42.2641611676297
Cre:FALSE_Rd1:FALSE	10	a		0.0195	-13.7971967665798
Cre:FALSE_Rd1:FALSE	10	B	a	0.0535	91.3026206812251
Cre:FALSE_Rd1:FALSE	30	a		0.021	-22.9952132697103
Cre:FALSE_Rd1:FALSE	30	B	a	0.051	111.87786924522
Cre:FALSE_Rd1:FALSE	100	a		0.0185	-23.7978915495964
Cre:FALSE_Rd1:FALSE	100	B	a	0.0505	114.58808661146
Cre:FALSE_Rd1:FALSE	150	a		0.0195	-22.9372218904626
Cre:FALSE_Rd1:FALSE	150	B	a	0.048	114.574707304228
Cre:FALSE_Rd1:FALSE	1	a		0.03875	-3.61278764907272
Cre:FALSE_Rd1:FALSE	1	B	a	0.05025	16.01827149095
Cre:FALSE_Rd1:FALSE	3	a		0.02775	-9.61700594634134
Cre:FALSE_Rd1:FALSE	3	B	a	0.04625	27.7815793667977
Cre:FALSE_Rd1:FALSE	10	a		0.01975	-8.18225250321287
Cre:FALSE_Rd1:FALSE	10	B	a	0.06325	46.2209098546296
Cre:FALSE_Rd1:FALSE	30	a		0.02225	-14.952159680082
Cre:FALSE_Rd1:FALSE	30	B	a	0.05975	55.3478654627041
Cre:FALSE_Rd1:FALSE	100	a		0.01625	-16.4683521787591
Cre:FALSE_Rd1:FALSE	100	B	a	0.05575	74.5824411220963
Cre:FALSE_Rd1:FALSE	150	a		0.02075	-25.116560904595
Cre:FALSE_Rd1:FALSE	150	B	a	0.05525	77.6768824334855
Cre:TRUE_Rd1:FALSE	1	a		0.0265	-8.10024373310653
Cre:TRUE_Rd1:FALSE	1	B	a	0.05	21.9266058524176
Cre:TRUE_Rd1:FALSE	3	a		0.02675	-15.5396025742071
Cre:TRUE_Rd1:FALSE	3	B	a	0.04625	43.6017673378819
Cre:TRUE_Rd1:FALSE	10	a		0.0225	-23.8380050433519
Cre:TRUE_Rd1:FALSE	10	B	a	0.06125	81.9524176096523
Cre:TRUE_Rd1:FALSE	30	a		0.01825	-17.8478455023592
Cre:TRUE_Rd1:FALSE	30	B	a	0.06675	83.5530342160586
Cre:TRUE_Rd1:FALSE	100	a		0.03225
Cre:TRUE_Rd1:FALSE	100	B	a	0.06475	137.916159387896
Cre:TRUE_Rd1:FALSE	150	a		0.03175
Cre:TRUE_Rd1:FALSE	150	B	a	0.03925	159.790846457204
Cre:TRUE_Rd1:FALSE	1	a		0.0255	-3.24492166541088
Cre:TRUE_Rd1:FALSE	1	B	a	0.0445	12.9372249631506
Cre:TRUE_Rd1:FALSE	3	a		0.0275	-5.25211413061014
Cre:TRUE_Rd1:FALSE	3	B	a	0.047	27.98518211326
Cre:TRUE_Rd1:FALSE	10	a		0.0265	-11.7735325927784
Cre:TRUE_Rd1:FALSE	10	B	a	0.0595	46.4758118818417
Cre:TRUE_Rd1:FALSE	30	a		0.019	-5.59161297819329
Cre:TRUE_Rd1:FALSE	30	B	a	0.042	52.4295969126586
Cre:TRUE_Rd1:FALSE	100	a		0.031
Cre:TRUE_Rd1:FALSE	100	B	a	0.039	89.2211341370026
Cre:TRUE_Rd1:FALSE	150	a		0.0305
Cre:TRUE_Rd1:FALSE	150	B	a	0.039	98.6210971266893
Cre:TRUE_Rd1:FALSE	1	a		0.0375	-8.36746722250101
Cre:TRUE_Rd1:FALSE	1	B	a	0.057	20.0879003592245
Cre:TRUE_Rd1:FALSE	3	a		0.0305	-17.0607893370101
Cre:TRUE_Rd1:FALSE	3	B	a	0.0725	39.2615680339757
Cre:TRUE_Rd1:FALSE	10	a		0.0285	-25.7113529237861
Cre:TRUE_Rd1:FALSE	10	B	a	0.0725	66.6870221256302
Cre:TRUE_Rd1:FALSE	30	a		0.0235	-18.9059903057271
Cre:TRUE_Rd1:FALSE	30	B	a	0.075	70.258471224476
Cre:TRUE_Rd1:FALSE	100	a		0.028
Cre:TRUE_Rd1:FALSE	100	B	a	0.076	112.834333928615
Cre:TRUE_Rd1:FALSE	150	a		0.0315
Cre:TRUE_Rd1:FALSE	150	B	a	0.074	116.16098118417
Cre:TRUE_Rd1:FALSE	1	a		0.03	-6.66892049157241
Cre:TRUE_Rd1:FALSE	1	B	a	0.0555	16.3835469142439
Cre:TRUE_Rd1:FALSE	3	a		0.0335	-11.5779441175092
Cre:TRUE_Rd1:FALSE	3	B	a	0.054	21.0131979100556
Cre:TRUE_Rd1:FALSE	10	a		0.029	-17.9508886158638
Cre:TRUE_Rd1:FALSE	10	B	a	0.0725	48.6171774111741
Cre:TRUE_Rd1:FALSE	30	a		0.0355	-33.3138655909956
Cre:TRUE_Rd1:FALSE	30	B	a	0.0715	79.2353387093218
Cre:TRUE_Rd1:FALSE	100	a		0.0355
Cre:TRUE_Rd1:FALSE	100	B	a	0.0735	105.373805383588
Cre:TRUE_Rd1:FALSE	150	a		0.0345
Cre:TRUE_Rd1:FALSE	150	B	a	0.0725	96.6775553485748
Cre:TRUE_Rd1:FALSE	1	a		0.022	-2.69534919025706
Cre:TRUE_Rd1:FALSE	1	B	a	0.0505	16.042104172585
Cre:TRUE_Rd1:FALSE	3	a		0.026	-14.2800811672273
Cre:TRUE_Rd1:FALSE	3	B	a	0.0515	39.5825685992911
Cre:TRUE_Rd1:FALSE	10	a		0.024	-20.8540371135466
Cre:TRUE_Rd1:FALSE	10	B	a	0.0605	73.7653606122416
Cre:TRUE_Rd1:FALSE	30	a		0.0195	-31.1449674444238
Cre:TRUE_Rd1:FALSE	30	B	a	0.074	73.83446834878
Cre:TRUE_Rd1:FALSE	100	a		0.0345
Cre:TRUE_Rd1:FALSE	100	B	a	0.073	125.07721124553
Cre:TRUE_Rd1:FALSE	150	a		0.0345
Cre:TRUE_Rd1:FALSE	150	B	a	0.0735	127.491751736171
Cre:TRUE_Rd1:FALSE	1	a		0.02675	-5.15691960329143
Cre:TRUE_Rd1:FALSE	1	B	a	0.04525	22.2146044152465
Cre:TRUE_Rd1:FALSE	3	a		0.0295	-10.1886049966458
Cre:TRUE_Rd1:FALSE	3	B	a	0.04625	44.6656632999482
Cre:TRUE_Rd1:FALSE	10	a		0.02275	-13.0085068250172
Cre:TRUE_Rd1:FALSE	10	B	a	0.05625	67.6390509143684
Cre:TRUE_Rd1:FALSE	30	a		0.02225	-16.0653172356329
Cre:TRUE_Rd1:FALSE	30	B	a	0.06275	72.2341693242276
Cre:TRUE_Rd1:FALSE	100	a		0.03225
Cre:TRUE_Rd1:FALSE	100	B	a	0.06575	97.8338461357251
Cre:TRUE_Rd1:FALSE	150	a		0.03175
Cre:TRUE_Rd1:FALSE	150	B	a	0.06525	97.2259538197627
Cre:TRUE_Rd1:FALSE	1	a		0.03275	-8.2242930931233
Cre:TRUE_Rd1:FALSE	1	B	a	0.05725	11.2455906493911
Cre:TRUE_Rd1:FALSE	3	a		0.02675	-12.2964084283933
Cre:TRUE_Rd1:FALSE	3	B	a	0.05225	26.0252104486785
Cre:TRUE_Rd1:FALSE	10	a		0.02875	-13.3938519515781
Cre:TRUE_Rd1:FALSE	10	B	a	0.06125	39.1102901956597
Cre:TRUE_Rd1:FALSE	30	a		0.03325	-15.8850731196135
Cre:TRUE_Rd1:FALSE	30	B	a	0.06575	58.5332835830969
Cre:TRUE_Rd1:FALSE	100	a		0.03325
Cre:TRUE_Rd1:FALSE	100	B	a	0.06675	86.8077487072751
Cre:TRUE_Rd1:FALSE	150	a		0.032
Cre:TRUE_Rd1:FALSE	150	B	a	0.0675	96.7939310625264
Cre:TRUE_Rd1:FALSE	1	a		0.02775	-8.40999451756124
Cre:TRUE_Rd1:FALSE	1	B	a	0.042	11.7718869107145
Cre:TRUE_Rd1:FALSE	3	a		0.02225	-1.7735097583925
Cre:TRUE_Rd1:FALSE	3	B	a	0.0465	24.6984205424752
Cre:TRUE_Rd1:FALSE	10	a		0.0245	-8.88550178345447
Cre:TRUE_Rd1:FALSE	10	B	a	0.04	29.9610644309136
Cre:TRUE_Rd1:FALSE	30	a		0.02925	-12.6980036418811
Cre:TRUE_Rd1:FALSE	30	B	a	0.04025	45.8997726320513
Cre:TRUE_Rd1:FALSE	100	a		0.033
Cre:TRUE_Rd1:FALSE	100	B	a	0.06625	100.132421944815
Cre:TRUE_Rd1:FALSE	150	a		0.0335
Cre:TRUE_Rd1:FALSE	150	B	a	0.068	108.858701430026
Cre:FALSE_Rd1:FALSE	1	a		0.02775	-3.62911661997321
Cre:FALSE_Rd1:FALSE	1	B	a	0.05325	14.1917441395536
Cre:FALSE_Rd1:FALSE	3	a		0.0215	-7.92698013398396
Cre:FALSE_Rd1:FALSE	3	B	a	0.045	31.2594606080317
Cre:FALSE_Rd1:FALSE	10	a		0.01875	-9.97497664891932
Cre:FALSE_Rd1:FALSE	10	B	a	0.05925	69.5873548672615
Cre:FALSE_Rd1:FALSE	30	a		0.02525	-11.8512856201754
Cre:FALSE_Rd1:FALSE	30	B	a	0.0555	97.7947251727948
Cre:FALSE_Rd1:FALSE	100	a		0.02225	-15.0166140753288
Cre:FALSE_Rd1:FALSE	100	B	a	0.05275	128.536317666672
Cre:FALSE_Rd1:FALSE	150	a		0.02275	-20.0344031771869
Cre:FALSE_Rd1:FALSE	150	B	a	0.0505	145.877803438618
Cre:TRUE_Rd1:FALSE	1	a		0.02975	-4.57273519017021
Cre:TRUE_Rd1:FALSE	1	B	a	0.05625	7.66937331723028
Cre:TRUE_Rd1:FALSE	3	a		0.02875	-8.38018761096805
Cre:TRUE_Rd1:FALSE	3	B	a	0.05825	18.8693722160164
Cre:TRUE_Rd1:FALSE	10	a		0.02575	-10.9099440157986
Cre:TRUE_Rd1:FALSE	10	B	a	0.06625	25.8887579306363
Cre:TRUE_Rd1:FALSE	30	a		0.021	-13.7154526120379
Cre:TRUE_Rd1:FALSE	30	B	a	0.0725	44.8754844618053
Cre:TRUE_Rd1:FALSE	100	a		0.03425
Cre:TRUE_Rd1:FALSE	100	B	a	0.07075	76.6232498623453
Cre:TRUE_Rd1:FALSE	150	a		0.03375
Cre:TRUE_Rd1:FALSE	150	B	a	0.07075	83.67019001816
Cre:FALSE_Rd1:FALSE	1	a		0.02475	-13.6584522526603
Cre:FALSE_Rd1:FALSE	1	B	a	0.05125	15.5432568719353
Cre:FALSE_Rd1:FALSE	3	a		0.02575	-20.2763039496429
Cre:FALSE_Rd1:FALSE	3	B	a	0.05425	36.4067516615228
Cre:FALSE_Rd1:FALSE	10	a		0.02675	-27.0063729514773
Cre:FALSE_Rd1:FALSE	10	B	a	0.0585	75.5157712153701
Cre:FALSE_Rd1:FALSE	30	a		0.02525	-19.0643878566879
Cre:FALSE_Rd1:FALSE	30	B	a	0.05675	106.829887653728
Cre:FALSE_Rd1:FALSE	100	a		0.02325	-25.7593261011274
Cre:FALSE_Rd1:FALSE	100	B	a	0.05375	125.955178054393
Cre:FALSE_Rd1:FALSE	150	a		0.02275	-37.5075819084885
Cre:FALSE_Rd1:FALSE	150	B	a	0.05225	139.963974729226
Cre:TRUE_Rd1:TRUE	100	ao		0.0065	-1.28282208978047
Cre:TRUE_Rd1:TRUE	100	B	a	0.0275	11.6189607543843
Cre:TRUE_Rd1:TRUE	150	ao		0.00725	-1.05864114701843
Cre:TRUE_Rd1:TRUE	150	B	a	0.025	18.2475671302411
Cre:TRUE_Rd1:TRUE	100	ao		0.004	-5.47313716982698
Cre:TRUE_Rd1:TRUE	100	B	a	0.0265	19.3295644915854
Cre:TRUE_Rd1:TRUE	150	ao		0.00375	-3.02104716117557
Cre:TRUE_Rd1:TRUE	150	B	a	0.025	31.7875949031044
Cre:TRUE_Rd1:TRUE	100	ao		0.00275	-6.30801487262047
Cre:TRUE_Rd1:TRUE	100	B	a	0.02525	13.7952052241309
Cre:TRUE_Rd1:TRUE	150	ao		0.00225	-9.02510752401674
Cre:TRUE_Rd1:TRUE	150	B	a	0.0295	24.1124399916449
Cre:TRUE_Rd1:TRUE	100	ao		0.00325	-8.31972827930983
Cre:TRUE_Rd1:TRUE	100	B	a	0.03875	19.5022152593191
Cre:TRUE_Rd1:TRUE	150	ao		0.00525	-12.9786672555999
Cre:TRUE_Rd1:TRUE	150	B	a	0.035	23.7695346872056
Cre:TRUE_Rd1:TRUE	100	ao		0.00425	-7.04401871595069
Cre:TRUE_Rd1:TRUE	100	B	a	0.03275	10.9499741043449
Cre:TRUE_Rd1:TRUE	150	ao		0.00675	-12.7239652743628
Cre:TRUE_Rd1:TRUE	150	B	a	0.02825	18.1077640507997
Cre:TRUE_Rd1:TRUE	100	ao		0.006	-10.7710176038043
Cre:TRUE_Rd1:TRUE	100	B	a	0.03025	19.1616502671615
Cre:TRUE_Rd1:TRUE	150	ao		0.00575	-13.4913877545702
Cre:TRUE_Rd1:TRUE	150	B	a	0.0255	30.8919444400369
Cre:FALSE_Rd1:FALSE	1	a		0.025	-8.34542764722368
Cre:FALSE_Rd1:FALSE	1	B	a	0.03675	33.3335655231803
Cre:FALSE_Rd1:FALSE	3	a		0.02375	-6.44610520106697
Cre:FALSE_Rd1:FALSE	3	B	a	0.0355	50.4303860350277
Cre:FALSE_Rd1:FALSE	10	a		0.0115	-2.64297162497257
Cre:FALSE_Rd1:FALSE	10	B	a	0.051	66.8754908120162
Cre:FALSE_Rd1:FALSE	30	a		0.022	5.569129850201
Cre:FALSE_Rd1:FALSE	30	B	a	0.0495	47.3671352536817
Cre:FALSE_Rd1:FALSE	100	a		0.01625	-8.97049778576082
Cre:FALSE_Rd1:FALSE	100	B	a	0.04575	96.9892436141968
Cre:FALSE_Rd1:FALSE	150	a		0.0155	-6.8470737847417
Cre:FALSE_Rd1:FALSE	150	B	a	0.04475	109.539317856474
Cre:TRUE_Rd1:FALSE	1	B		0.046	21.8467879083599
Cre:TRUE_Rd1:FALSE	1	a		0.0175	-4.72530577588242
Cre:TRUE_Rd1:FALSE	3	B		0.049	23.7124767346316
Cre:TRUE_Rd1:FALSE	3	a		0.02025	-7.72459728892213
Cre:TRUE_Rd1:FALSE	10	B		0.056	12.6754380008106
Cre:TRUE_Rd1:FALSE	10	a		0.01825	-20.5886272550319
Cre:TRUE_Rd1:FALSE	30	B		0.06675	41.071942684227
Cre:TRUE_Rd1:FALSE	30	a		0.01225	-13.5185123518355
Cre:TRUE_Rd1:FALSE	100	B		0.06775	70.5404948029166
Cre:TRUE_Rd1:FALSE	100	a		0.032
Cre:TRUE_Rd1:FALSE	150	B		0.068	113.583673482943
Cre:TRUE_Rd1:FALSE	150	a		0.03275
Cre:TRUE_Rd1:FALSE	1	a		0.03025	-18.0083958770794
Cre:TRUE_Rd1:FALSE	1	B	a	0.0475	15.1476211133666
Cre:TRUE_Rd1:FALSE	3	a		0.0275	-14.5703747002036
Cre:TRUE_Rd1:FALSE	3	B	a	0.055	34.761599852826
Cre:TRUE_Rd1:FALSE	10	a		0.0165	-16.4916512906992
Cre:TRUE_Rd1:FALSE	10	B	a	0.042	50.9001057653523
Cre:TRUE_Rd1:FALSE	30	a		0.01925	-29.2245310461708
Cre:TRUE_Rd1:FALSE	30	B	a	0.0695	77.2898577818087
Cre:TRUE_Rd1:FALSE	100	a		0.03425
Cre:TRUE_Rd1:FALSE	100	B	a	0.07125	134.870499056464
Cre:TRUE_Rd1:FALSE	150	a		0.03425
Cre:TRUE_Rd1:FALSE	150	B	a	0.07625	151.390755937696

## Sheet: Fig5_Data
Group	StimulusEnergy	Name	Relative	Voltage
Cre:FALSE_Rd1:FALSE	5	B		146.569568867655
Cre:FALSE_Rd1:FALSE	5	B		67.860991601998
Cre:TRUE_Rd1:FALSE	5	B		69.0736666547572
Cre:TRUE_Rd1:FALSE	5	B		40.8081168637175
Cre:TRUE_Rd1:FALSE	5	B		23.3707478136533
Cre:FALSE_Rd1:FALSE	5	B		96.3290148429363
Cre:TRUE_Rd1:FALSE	5	B		48.698201612719
Cre:FALSE_Rd1:FALSE	5	B		91.049747908399
Cre:FALSE_Rd1:FALSE	5	B		119.957436688128
Cre:FALSE_Rd1:FALSE	5	B		39.827943015012
Cre:TRUE_Rd1:FALSE	5	B		42.7730472208957
Cre:TRUE_Rd1:FALSE	5	B		33.508604491907
Cre:FALSE_Rd1:FALSE	5	B		348.338221387429
Cre:TRUE_Rd1:FALSE	5	B		106.318328363568
Cre:FALSE_Rd1:FALSE	5	B		69.0331182208482
Cre:TRUE_Rd1:FALSE	5	B		42.2930901811484
Cre:TRUE_Rd1:FALSE	5	B		40.444157695724
Cre:TRUE_Rd1:FALSE	5	B		28.4866340630374
Cre:TRUE_Rd1:FALSE	5	B		98.2696899970786

## Sheet: Fig6_Data
Group	StimulusEnergy	PeakFreq	SpectralPower
Cre:FALSE_Rd1:FALSE	10	86	1.95896266688519
Cre:FALSE_Rd1:FALSE	100	86	3.31427456509819
Cre:TRUE_Rd1:FALSE	10	67	7.61262457617435
Cre:TRUE_Rd1:FALSE	100	90	54.1335200790766
Cre:TRUE_Rd1:FALSE	10	90	0.365308696027517
Cre:TRUE_Rd1:FALSE	100	76	28.9735647765655
Cre:TRUE_Rd1:FALSE	10	62	1.14981465391853
Cre:TRUE_Rd1:FALSE	100	86	17.6704009953845
Cre:TRUE_Rd1:FALSE	10	152	0.154194362524748
Cre:TRUE_Rd1:FALSE	100	76	79.6580079757268
Cre:FALSE_Rd1:FALSE	10	100	1.98571233944955
Cre:FALSE_Rd1:FALSE	100	67	70.7431732922698
Cre:TRUE_Rd1:FALSE	10	86	0.152166555346383
Cre:TRUE_Rd1:FALSE	100	67	18.9928278695375
Cre:FALSE_Rd1:FALSE	10	76	4.35334676804553
Cre:FALSE_Rd1:FALSE	100	81	24.6219265656647
Cre:FALSE_Rd1:FALSE	10	71	0.940748547293231
Cre:FALSE_Rd1:FALSE	100	67	15.5451819475479
Cre:FALSE_Rd1:FALSE	10	67	1.07089505085201
Cre:FALSE_Rd1:FALSE	100	95	0.756497336705828
Cre:TRUE_Rd1:FALSE	10	71	0.234539657729038
Cre:TRUE_Rd1:FALSE	100	76	9.35460843962702
Cre:FALSE_Rd1:FALSE	10	67	4.5855374802927
Cre:FALSE_Rd1:FALSE	100	67	235.892752713333
Cre:TRUE_Rd1:FALSE	10	76	1.33488937956911
Cre:TRUE_Rd1:FALSE	100	76	92.6460501285638
Cre:FALSE_Rd1:FALSE	10	76	0.521225311802513
Cre:FALSE_Rd1:FALSE	100	76	2.33617831637241
Cre:FALSE_Rd1:FALSE	10	95	8.01197117145651
Cre:FALSE_Rd1:FALSE	100	71	41.1832763861829
Cre:TRUE_Rd1:FALSE	10	71	5.81938637120344
Cre:TRUE_Rd1:FALSE	100	71	52.2794907532755
Cre:TRUE_Rd1:FALSE	10	67	2.81170228573384
Cre:TRUE_Rd1:FALSE	100	71	99.7184974693553
Cre:TRUE_Rd1:FALSE	10	114	1.32643947348208
Cre:TRUE_Rd1:FALSE	100	71	107.863336222688
Cre:TRUE_Rd1:FALSE	10	86	0.911762502497198
Cre:TRUE_Rd1:FALSE	100	71	21.4942442957918

## Sheet: Fig7_Data
Group	StimulusEnergy	Name	Relative	Time
Cre:TRUE_Rd1:FALSE	100	N1		62
Cre:TRUE_Rd1:FALSE	100	N1		49.5
Cre:TRUE_Rd1:FALSE	100	N1		59.25
Cre:TRUE_Rd1:FALSE	100	N1o		33.5
Cre:TRUE_Rd1:FALSE	100	N1		52.75
Cre:TRUE_Rd1:FALSE	100	N1o		26.5
Cre:TRUE_Rd1:FALSE	100	N1		56
Cre:TRUE_Rd1:FALSE	100	N1o		25
Cre:TRUE_Rd1:FALSE	100	N1		58.5
Cre:TRUE_Rd1:FALSE	100	N1o		27.75
Cre:TRUE_Rd1:FALSE	100	N1		54.5
Cre:TRUE_Rd1:FALSE	100	N1o		28.75
Cre:TRUE_Rd1:FALSE	100	N1		52.25
Cre:TRUE_Rd1:FALSE	100	N1o		24.75

## Sheet: FigS3_Data
Group	StimulusEnergy	Name	Relative	Time	Voltage
Cre:FALSE_Rd1:FALSE	1	N1	P1	0.037	-11.8115091637856
Cre:FALSE_Rd1:FALSE	1	N1	P1	0.0415	-16.0609715209045
Cre:FALSE_Rd1:FALSE	1	N1	P1	0.03825	-33.6544735079945
Cre:FALSE_Rd1:FALSE	1	N1	P1	0.04175	-29.9514448292935
Cre:TRUE_Rd1:FALSE	1	N1	P1	0.042	-10.6785212168593
Cre:TRUE_Rd1:FALSE	1	N1	P1	0.043	-20.6220123762702
Cre:TRUE_Rd1:FALSE	1	N1	P1	0.041	-15.8080265287472
Cre:TRUE_Rd1:FALSE	1	N1	P1	0.0385	-14.884103011076
Cre:TRUE_Rd1:FALSE	1	N1	P1	0.03675	-16.918850017643
Cre:FALSE_Rd1:FALSE	1	N1	P1	0.0395	-28.7718538755107
Cre:TRUE_Rd1:FALSE	1	N1	P1	0.039	-23.6386143022071
Cre:FALSE_Rd1:FALSE	1	N1	P1	0.039	-33.250431807082
Cre:FALSE_Rd1:FALSE	1	N1	P1	0.03525	-37.8249466094141
Cre:TRUE_Rd1:FALSE	1	N1	P1	0.03775	-36.1237049840608
Cre:TRUE_Rd1:FALSE	1	N1	P1	0.03725	-46.7559097610845
Cre:FALSE_Rd1:FALSE	1	N1	P1	0.044	-16.6573824983029
Cre:TRUE_Rd1:FALSE	1	N1	P1	0.03825	-28.1172219211843
Cre:FALSE_Rd1:FALSE	1	N1	P1	0.0425	-27.2796722593606
Cre:TRUE_Rd1:FALSE	1	N1	P1	0.03775	-15.3481723201362
Cre:TRUE_Rd1:FALSE	1	N1	P1	0.03775	-34.2176456225995
